# Supplementary material for: Effect of Oats and Wheat Genotype on In Vitro Gas Production Kinetics of Straw
Source: Animals (Basel). 2021 May 26;11(6):1552. doi: 10.3390/ani11061552 (PMC8228468; doi:10.3390/ani11061552)
Supplement: Supplementary file 1 [file animals-11-01552-s001.zip]

Archive with 1 entries (1 files):
- animals-1163521-supplementary.pdf
